# Supplementary material for: High Abundance of Haemoproteus Parasites in Culicoides (Diptera, Ceratopogonidae), with a Confirmation of Culicoides reconditus as a New Vector of These Avian Blood Parasites
Source: Insects. 2024 Feb 26;15(3):157. doi: 10.3390/insects15030157 (PMC10970851; doi:10.3390/insects15030157)
Supplement: Supplementary file 1 [file insects-15-00157-s001.zip]

Archive with 1 entries (1 files):
- insects-2820607-supplementary.xlsx
