# Supplementary material for: High Abundance of Haemoproteus Parasites in Culicoides (Diptera, Ceratopogonidae), with a Confirmation of Culicoides reconditus as a New Vector of These Avian Blood Parasites
Source: Insects. 2024 Feb 26;15(3):157. doi: 10.3390/insects15030157 (PMC10970851; doi:10.3390/insects15030157)
Supplement: Supplementary file 1 [file insects-15-00157-s001.zip › insects-2820607-supplementary.xlsx]

## Sheet: Sheet1
Supplementary Table S1. Haemoproteus and Plasmodium lineages found in the present study and their vertebrate host vectors. The data was compiled based on the information available in the MalAvi database (http://130.235.244.92/Malavi/, accessed on 20 November 2023).
	CCF2	CCF5	CIRCUM05	CUKI1	CULKIB01	CWT4	HAWF6	HIICT1	LINN1	PARUS1	ROFI1	SYAT01	SYAT02	SYAT05	SYAT13	SYAT16	TUPHI01	TURDUS2
Accipiter gentilis									1
Acrocephalus agricola								2
Acrocephalus palustris						1
Acrocephalus schoenobaenus										1
Acrocephalus scirpaceus																		1
Aegithalos caudatus											2
Alauda arvensis														2
Anthornis melanura									1					3
Apteryx haastii									1
Asio otus
Athene noctua									1
Bolborhynchus lineola																		1
Bubo bubo					1
Buteo buteo
Cardellina pusilla																		1
Carduelis cannabina									2
Carduelis carduelis									1					1
Carduelis chloris											4
Carduelis flammea									1		1
Carduelis spinus																	1
Carpodacus erythrinus										1	2
Catharus minimus																	3
Cettia cetti														3
Charmosyna papou																		1
Chroicocephalus ridibundus									1
Cyanistes caeruleus	2								5	28	1	2	1	2				2
Cyanistes teneriffae										6
Cyanoramphus auriceps																	1
Cyanoramphus novaezelandiae																	4
Cyanoramphus sp.																		1
Cinclus cinclus														1
Coccothraustes coccothraustes							4				1
Corvus corax			1
Corvus corone			1						1
Dumetella carolinensis									2
Emberiza cirlus	2
Emberiza citrinella														1
Emberiza schoeniclus		1								2	1							1
Empidonax flavescens																		1
Erithacus rubecula	2								5	5				2			1	1
Ficedula albicollis						1
Ficedula hypoleuca										2
Ficedula parva														1
Ficedula semitorquata	1
Ficedula zanthopygia														2
Fratercula arctica									1
Fringilla coelebs	25	5									3			1
Fringilla montifringilla	1
Fulica cristata									1
Garrulus glandarius			3															1
Hemiphaga novaeseelandiae														1
Hylocichla mustelina									1					1
Hippolais icterina								12		2								2
Hippolais polyglotta								2
Hirundo rustica										1
Ixoreus naevius																		1
Junco hyemalis																		1
Lamprotornis hildebrandti														1
Lamprotornis superbus														1
Lanius collurio																		1
Larosterna inca									1
Lophophanes cristatus		1
Loxia leucoptera																		1
Luscinia luscinia									1
Luscinia megarhynchos									1				1
Luscinia svecica									1		1
Melaenornis edolioides													1
Meleagris gallopavo														1
Melopsittacus undulatus														1			2
Melospiza melodia									1
Myiopsitta monachus																		1
Milvus milvus									1
Muscicapa striata																		1
Neophema pulchella																	1	1
Neopsephotus bourkii																	1
Panurus biarmicus										1								2
Parus major						1				29				1				1
Parus palustris										7
Passer domesticus														1
Passer montanus									1
Periparus ater										4
Petroica australis														1
Petroica macrocephala														2
Phylloscopus collybita										2							1
Phylloscopus humei						2
Phylloscopus trochiloides						1
Phylloscopus trochilus						1				5
Pica pica			1
Pipile jacutinga														1
Pyrrhula pyrrhula									1	1
Platycercus elegans																	2	1
Platycercus icterotis																	1
Poecile gambeli									1
Poecile montanus										1
Polytelis alexandrae																	1	1
Polytelis swainsonii																	2
Prunella modularis														2
Pseudoalcippe abyssinica												1
Psitteuteles goldiei																	1	1
Riparia riparia	1
Saxicola maura														1
Saxicola rubetra								1		2
Serinus serinus	1										1
Setophaga striata																		1
Sylvia atricapilla	1					1			1	6		38	16	8	11	1		1
Sylvia borin						2		2		3	1	1		1
Sylvia communis						3				1		1
Sylvia curruca						2				2
Sylvia melanocephala														1
Sylvia nisoria						1
Sitta europaea										8
Sitta tephronota										1
Sphenisciformes spp									1
Spheniscus demersus									1
Spheniscus humboldti									2
Strix aluco					1
Strix nebulosa					1
Sturnus unicolor														3
Tyto alba									1
Toxostoma rufum														1
Turdus assimilis																		1
Turdus fulviventris																		2
Turdus grayi																		1
Turdus iliacus																		1
Turdus merula							1		19	1				46			1	33
Turdus migratorius									2					7				3
Turdus pallidus														2
Turdus pelios														1
Turdus philomelos				1					9					6			1	2
Turdus pilaris																		1
Turdus rubrocanus																		1
Turdus serranus																		1
Turdus torquatus																		1
Turdus viscivorus				3										3
Zoothera dauma														1
Zosterops lateralis														1
